# Supplementary material for: Targeting Fatty Acid Reprogramming Suppresses CARM1-expressing Ovarian Cancer
Source: Cancer Res Commun. 2023 Jun 20;3(6):1067–77. doi: 10.1158/2767-9764.CRC-23-0030 (PMC10281290; doi:10.1158/2767-9764.CRC-23-0030)
Supplement: Table S1 — Reverse Phase Protein Assay (RPPA) analysis in control and CARM1 knockout A1847 cells. [file crc-23-0030-s06.xlsx]

## Sheet: Sheet1
Supplementary Table S1
	Control vs. CARM1 knockout A1847 cells
Protein ID	P value	P LogFC	logP
CD171	7.96353e-07	-4.6608	6.09889
Glucocorticoid-Receptor	4.07975e-08	-4.08697	7.38937
Axl	4.74645e-07	-3.64641	6.32363
PKCa	5.44518e-06	-3.57782	5.26399
Caveolin-1	5.30552e-07	-3.4116	6.27527
MMP14	1.49929e-05	-3.2871	4.82411
CDKN2A	8.94193e-05	-3.18673	4.04857
Annexin-I	2.68617e-06	-3.02796	5.57087
PAI-1	1.60142e-05	-2.94525	4.79549
VEGFR-2	1.1776e-06	-2.46929	5.929
HMHA1	9.68145e-08	-2.42059	7.01406
IRS2	2.72719e-05	-2.28736	4.56428
FN14	2.57151e-06	-2.27215	5.58981
PLC-gamma1_pS1248	0.00264483	-1.96495	2.5776
VHL-EPPK1	1.23387e-05	-1.88709	4.90873
PKC-a-b-II_pT638_T641	0.000193413	-1.82787	3.71351
EphA2	1.1815e-06	-1.81019	5.92757
EphA2_pS897	3.19212e-07	-1.6587	6.49592
Coup-TFII	6.17631e-06	-1.65185	5.20927
b-Catenin	0.00013872	-1.56894	3.85786
Paxillin	4.44505e-06	-1.52657	5.35212
INPP4b	2.23906e-05	-1.49844	4.64993
EGFR	1.34648e-07	-1.43869	6.8708
FGF-basic	0.000960254	-1.37287	3.01761
Stat5a	6.93527e-07	-1.23001	6.15894
c-Jun_pS73	2.10011e-07	-1.22587	6.67776
Myosin-IIa_pS1943	0.04051	-1.20982	1.39244
Fibronectin	0.000173668	-1.17436	3.76028
MCT4	4.86851e-06	-1.17037	5.3126
Gab2	3.57067e-05	-1.1554	4.44725
MLKL	4.48884e-05	-1.11689	4.34787
ARID1A	6.21985e-05	-1.07954	4.20622
Mnk1	2.01722e-05	-1.07041	4.69525
HSP70	1.63914e-05	-1.05446	4.78538
Transglutaminase	0.000294019	-1.04243	3.53162
Enolase-2	4.65199e-06	-1.02573	5.33236
Hexokinase-I	4.00679e-06	-0.977306	5.3972
Src_pY527	3.3364e-05	-0.970307	4.47672
HER3	1.50215e-05	-0.959039	4.82329
Cyclophilin-F	2.54885e-05	-0.953523	4.59366
Heregulin	6.42668e-05	-0.932204	4.19201
PAX8	0.000443593	-0.923114	3.35302
FAK_pY397	0.00021614	-0.844453	3.66526
Myosin-IIa	0.0442409	-0.83201	1.35418
KEAP1	0.00335466	-0.825937	2.47435
PKC-b-II_pS660	0.000139298	-0.819353	3.85606
Atg7	1.14688e-06	-0.792642	5.94048
PAR	0.00106581	-0.767996	2.97232
CD44	0.00211477	-0.764535	2.67474
HER3_pY1289	0.00049876	-0.753723	3.30211
FAK	4.16954e-05	-0.751608	4.37991
STING	0.000408189	-0.735677	3.38914
Mitofusin-2	0.00278522	-0.689025	2.55514
4E-BP1_pT37_T46	0.000176605	-0.676631	3.753
p90RSK_pT573	4.07287e-05	-0.591961	4.3901
MITF	9.53585e-05	-0.557288	4.02064
Gli3	0.00266301	-0.546117	2.57463
PREX1	2.65568e-05	-0.540973	4.57582
14-3-3-zeta	5.82546e-05	-0.537128	4.23467
GCLC	4.33117e-05	-0.526477	4.36339
CDK1_pT14	0.00450842	-0.512864	2.34598
b-Actin	0.00058757	-0.508638	3.23094
IRF-1	0.000306711	-0.459301	3.51327
S6_pS235_S236	0.0272903	-0.430957	1.56399
4E-BP1	0.000386008	-0.430518	3.4134
Calnexin	0.000543742	-0.415426	3.26461
GATA3	0.00028393	-0.413002	3.54679
PAK1	0.000942593	-0.403198	3.02568
Enolase-1	0.000191167	-0.3966	3.71859
DNMT1	0.00700045	-0.391171	2.15487
Src	0.018894	-0.389483	1.72368
DNA-Ligase-IV	0.000219602	-0.387585	3.65836
Atg3	0.00113442	-0.383961	2.94523
Bid	3.88055e-06	-0.3556	5.41111
Tyro3	0.0242873	-0.350986	1.61462
Stathmin-1	6.50836e-05	-0.341022	4.18653
HSP27_pS82	6.08273e-06	-0.340002	5.2159
C-Raf	0.000838326	-0.33954	3.07659
PEA-15	0.00871823	-0.330585	2.05957
PKM2	0.0601371	-0.328913	1.22086
MEK1	0.00126978	-0.327565	2.89627
ERCC5	0.000237617	-0.325669	3.62412
SGK1	0.00438654	-0.32496	2.35788
Tuberin_pT1462	0.00247772	-0.323936	2.60595
PLC-gamma1	0.242332	-0.309638	0.615589
Pdcd4	0.000340048	-0.301874	3.46846
FABP5	0.000533705	-0.299576	3.2727
TEAD	0.0169833	-0.296178	1.76998
Ets-1	0.0399941	-0.292278	1.398
GSK-3B	0.044152	-0.290374	1.35505
Tuberin	0.00207745	-0.289968	2.68247
Hif-1-alpha	0.00599317	-0.281552	2.22234
DUSP4	0.00656927	-0.277198	2.18248
TFAM	0.00259721	-0.276606	2.58549
Myt1	0.00554347	-0.274393	2.25622
SDHA	0.142817	-0.267126	0.845221
SLC1A5	0.0900684	-0.267086	1.04543
ACLY_pS455	0.000296097	-0.263352	3.52857
NF-kB-p65_pS536	0.331494	-0.262611	0.479524
Snail	0.00691114	-0.260735	2.16045
IGFBP2	0.0224549	-0.256982	1.64869
RIP	0.123139	-0.254262	0.909605
ACVRL1	0.000593727	-0.254124	3.22641
ULK1_pS757	0.000141424	-0.248749	3.84948
CREB_pS133	0.00616606	-0.235695	2.20999
Granzyme-B	0.00673988	-0.233591	2.17135
Stat3	0.0416557	-0.221082	1.38033
PYGB	0.0542944	-0.219006	1.26525
MEK2	0.00290936	-0.209866	2.5362
PAICS	0.120064	-0.201124	0.920588
Cyclin-E1	0.000462248	-0.196292	3.33513
Notch1	0.00060712	-0.189461	3.21673
Akt	0.0424487	-0.180317	1.37214
4E-BP1_pS65	0.000923035	-0.180273	3.03478
RPA32	0.0669201	-0.170727	1.17444
p44-42-MAPK	0.0427077	-0.170517	1.36949
Patched	0.00492906	-0.166887	2.30724
AR	0.00569718	-0.166591	2.24434
Claudin-7	0.0233684	-0.165412	1.63137
eEF2	0.198244	-0.159541	0.7028
SHP2	0.00130298	-0.15458	2.88506
Rad51	0.610299	-0.15419	0.214457
N-Cadherin	0.00199104	-0.150286	2.70092
CSK	0.288117	-0.149939	0.540432
PTPN12	0.0144057	-0.148377	1.84147
NRF2	0.00814184	-0.140149	2.08928
RSK1	0.119466	-0.136757	0.922755
XRCC1	0.0354074	-0.134731	1.45091
Cdc42	0.0950799	-0.1325	1.02191
IGFBP3	0.0521047	-0.12785	1.28312
PD-L1	0.035231	-0.125631	1.45308
Smac	0.0141349	-0.125026	1.84971
Bcl-xL	0.418904	-0.122518	0.377885
JNK_pT183_Y185	0.0264189	-0.121764	1.57809
UBAC1	0.0251387	-0.120728	1.59966
Complex-II-Subunit	0.0301789	-0.115304	1.5203
Chk1_pS296	0.0180451	-0.114912	1.74364
U-Histone-H2B	0.0541899	-0.106784	1.26608
PR	0.0682077	-0.105186	1.16617
IL-6	0.000617189	-0.101546	3.20958
p27_pT198	0.0228453	-0.0940521	1.6412
Rictor	0.266805	-0.090889	0.573805
MIF	0.160229	-0.0899077	0.795259
PAX6	0.0043092	-0.0888373	2.3656
FOXM1	0.0618893	-0.0885832	1.20838
c-Abl	0.0745628	-0.0863572	1.12748
c-IAP2	0.0215928	-0.0833558	1.66569
Rictor_pT1135	0.00229219	-0.082927	2.63975
SOD1	0.0067016	-0.0818276	2.17382
RSK	0.160758	-0.0795197	0.793828
c-Myc	0.00561776	-0.0752676	2.25044
HLA-DR-DP-DQ-DX	0.31227	-0.0735783	0.505469
14-3-3-beta	0.0302665	-0.0720888	1.51904
Caspase-8-cleaved	0.11141	-0.0712784	0.953076
CD74	0.05467	-0.067445	1.26225
BMK1-Erk5_pT218_Y220	0.23152	-0.0672258	0.635412
YAP	0.220676	-0.0649948	0.656246
YB1_pS102	0.138572	-0.0644445	0.858323
Bcl2	0.315112	-0.061784	0.501536
SOD2	0.0273763	-0.0613915	1.56263
CA9	0.0528632	-0.0603547	1.27685
Atg4B	0.139636	-0.0599849	0.855002
WIPI2	0.136299	-0.0552919	0.865507
COG3	0.180747	-0.0547031	0.742929
Chk2_pT68	0.412097	-0.0539556	0.385001
Bad_pS112	0.064275	-0.0528345	1.19196
ATP5H	0.224207	-0.0512036	0.649352
Rheb	0.159741	-0.0492648	0.796585
WIPI1	0.570701	-0.0491463	0.243591
p53	0.903722	-0.046663	0.0439652
Cyclin-D3	0.291402	-0.0427896	0.535507
CD2	0.594434	-0.0374177	0.225897
Cyclin-D1	0.224302	-0.0372616	0.649166
VHL	0.113379	-0.0369997	0.945469
CD31	0.385084	-0.0352715	0.414445
H2AX_pS139	0.444095	-0.0351388	0.352525
SGK3	0.560695	-0.0328746	0.251273
IDO	0.381813	-0.0309329	0.41815
B-Raf_pS445	0.661218	-0.0301609	0.179655
DM-Histone-H3	0.36739	-0.0294323	0.434872
PAK4	0.430023	-0.0289342	0.366508
PD-1	0.413972	-0.0281445	0.38303
Melanoma-gp100	0.401562	-0.0279916	0.396247
RIP3	0.257483	-0.0271096	0.589251
Wee1_pS642	0.716004	-0.0261523	0.145084
VAV1	0.557459	-0.0221005	0.253787
Rab11	0.235894	-0.0197545	0.627284
JAB1	0.792294	-0.019536	0.101114
Erk5	0.632397	-0.0149201	0.19901
MIG6	0.687102	-0.0145202	0.162979
B7-H4	0.845817	-0.00779695	0.0727236
c-Abl_pY412	0.870821	-0.0075857	0.0600712
Caspase-3-cleaved	0.879209	-0.00566354	0.0559078
DDR1_pY513	0.693426	-0.00507345	0.159
Collagen-VI	0.933458	-0.00504324	0.0299051
TUFM	0.89681	-0.00384032	0.0472994
IGF1R_pY1135_Y1136	0.934126	-0.00302919	0.0295946
ATR	0.972495	-0.00276079	0.0121127
eIF4E_pS209	0.90869	-0.00215837	0.0415843
Rad17_pS645	0.982108	-0.00109491	0.00784067
NAPSIN-A	0.986986	-0.000954286	0.0056889
N-Ras	0.979147	0.00125958	0.00915204
Annexin-VII	0.959426	0.00129595	0.0179883
AMPK-a2_pS345	0.93251	0.00178848	0.0303464
GCLM	0.964711	0.00275189	0.0156027
ER-a_pS118	0.942286	0.00460523	0.0258174
D-a-Tubulin	0.889042	0.00523345	0.0510778
UVRAG	0.752262	0.00560049	0.123631
G6PD	0.885923	0.00743581	0.0526038
GRB7	0.841709	0.00822153	0.0748379
CRABP1	0.762251	0.0102357	0.117902
PI3K-p85	0.840103	0.0113819	0.0756674
PKC-delta_pS664	0.722898	0.011626	0.140923
AMPKa	0.65173	0.0116527	0.185932
MTCO1	0.708848	0.0118157	0.149447
RRM2	0.916372	0.0121674	0.0379283
CtIP	0.770345	0.0130906	0.113315
CD68	0.733824	0.013139	0.134408
PDH	0.756279	0.0158367	0.121318
BCL2A1	0.770731	0.016708	0.113097
CD26	0.860281	0.0179299	0.0653594
DAPK2	0.778603	0.0186186	0.108684
EGFR_pY1173	0.480926	0.0188196	0.317921
CIITA	0.765774	0.0192276	0.1159
FoxO3a_pS318_S321	0.657411	0.0192684	0.182163
Ambra1_pS52	0.701969	0.0242186	0.153682
Rab25	0.407489	0.0252136	0.389884
CD4	0.715564	0.0260708	0.145351
Glutaminase	0.0809355	0.0268564	1.09186
LAD1	0.468415	0.0276432	0.32937
CD38	0.454811	0.0277161	0.342169
MRAP	0.167016	0.0296306	0.777242
PGM1	0.689694	0.0317785	0.161343
CD45	0.460711	0.031787	0.336572
Stat1_pY701	0.535711	0.0318419	0.271069
RRM1	0.68249	0.0333325	0.165904
CD20	0.512523	0.0338628	0.290287
Slfn11	0.813303	0.0338672	0.0897475
ERRalpha	0.0946951	0.0397963	1.02367
B-Raf	0.526292	0.0405491	0.278773
Aurora-ABC_pT288_pT232_pT198	0.220387	0.0409233	0.656814
Elk1_pS383	0.539729	0.0416955	0.267824
ATM_pS1981	0.383359	0.0429462	0.416394
p38-MAPK-_pT180_Y182	0.0781272	0.0430262	1.1072
A-Raf_pS299	0.253392	0.0448005	0.596208
CD134	0.401945	0.0449596	0.395834
MAPK_pT202_Y204	0.00298047	0.046179	2.52571
Jak2	0.189882	0.0473739	0.721515
PI3K-p110-a	0.143643	0.0516802	0.842717
MMP2	0.216848	0.0529723	0.663845
Shc_pY317	0.708681	0.0553841	0.149549
MEK1_pS217_S221	0.101013	0.0555741	0.995624
GATA6	0.353662	0.0562125	0.451411
VEGFR-2_pY1175	0.335587	0.0573564	0.474195
TFRC	0.548938	0.0577168	0.260477
b-Catenin_pT41_S45	0.144114	0.0577461	0.841293
MTSS1	0.171002	0.0580752	0.766998
BiP-GRP78	0.0796313	0.0590048	1.09892
NDUFB4	0.0415862	0.0591744	1.38105
Sox17	0.511828	0.0594915	0.290876
Creb	0.133349	0.0598788	0.875011
Lck	0.212423	0.0609163	0.672799
PCNA	0.392111	0.0611934	0.406591
Caspase-7-cleaved-	0.015998	0.0657313	1.79593
SOX7	0.339614	0.0712915	0.469015
PLC-gamma2_pY759	0.324576	0.0715339	0.488683
Jagged1	0.0197785	0.0721042	1.70381
EVI1	0.115789	0.0723349	0.936334
PHGDH	0.0337603	0.07287	1.47159
XIAP	0.0212808	0.0736338	1.67201
Notch1-cleaved	0.384768	0.0738175	0.414801
Syk	0.234633	0.074271	0.629611
Caspase-8	0.060884	0.0751407	1.2155
TSC1	0.375841	0.0787616	0.424996
Src_pY416	0.0388066	0.0807804	1.41109
ZAP-70	0.075603	0.083265	1.12146
PDK1	0.202342	0.0832935	0.693914
Porin	0.173954	0.0833696	0.759565
Bak	0.00283825	0.083725	2.54695
PDHA1	0.00138498	0.0858033	2.85856
14-3-3-epsilon	0.0460547	0.0898842	1.33673
E2F1	0.460156	0.0903175	0.337095
Puma	0.0235312	0.0914712	1.62836
Oct-4	0.0245216	0.0955421	1.61045
E-Cadherin	0.0702794	0.0976712	1.15317
ACSL1	0.330771	0.0979864	0.480473
PEA-15_pS116	0.127457	0.104312	0.894637
PRAS40	0.0676995	0.106096	1.16941
eIF4E	0.116784	0.108163	0.932617
DAPK1_pS308	0.102669	0.109145	0.988562
CDT1	0.0114968	0.110941	1.93942
HNRNPK	0.112136	0.111676	0.950254
Cox-IV	0.111522	0.114029	0.952641
P-Cadherin	0.00374622	0.114164	2.42641
LC3A-B	0.164805	0.115413	0.78303
JNK2	0.580903	0.117822	0.235897
IRS1	0.00876117	0.119642	2.05744
MACC1	0.0365017	0.119907	1.43769
C-Raf_pS338	0.45936	0.124172	0.337847
DM-K9-Histone-H3	0.0210404	0.124328	1.67695
cdc25C	0.0037404	0.124544	2.42708
MR1	0.132751	0.125591	0.876964
HSP60	0.0140735	0.127796	1.8516
CD5	0.0745862	0.127906	1.12734
EphA2_pY588	0.00109409	0.131914	2.96095
HLA-DQA1	0.00566436	0.133634	2.24685
GSK-3a-b	0.0164558	0.134096	1.78368
Histone-H3	0.0447621	0.13461	1.34909
BAP1	0.00766428	0.138616	2.11553
cdc2_pY15	0.0059737	0.139255	2.22376
TRAP1	0.00333216	0.13946	2.47727
PARP	0.00235345	0.140074	2.6283
PDHK1	0.00659011	0.141703	2.18111
c-Kit	0.00769713	0.150747	2.11367
Smad3	0.00256503	0.156684	2.59091
MSI2	0.00930278	0.157285	2.03139
Atg5	0.147379	0.161078	0.831565
MDM2_pS166	0.0324123	0.162281	1.48929
Lyn	0.00329256	0.167333	2.48247
DDB-1	0.0721315	0.168452	1.14188
p27-Kip1	0.0340007	0.169193	1.46851
Pyk2_pY402	0.0211041	0.16987	1.67563
Beclin	0.022372	0.170213	1.6503
Twist	0.0230953	0.170431	1.63648
PAK_pT423_T402	0.000223869	0.170791	3.65001
HSP27	0.00289028	0.171535	2.53906
UBQLN4	0.0430178	0.172715	1.36635
SF2	0.0162606	0.1754	1.78886
ATR_pS428	0.0053401	0.176199	2.27245
YES1	0.00449952	0.180399	2.34683
c-Met_pY1234_Y1235	0.0119236	0.181565	1.92359
UGT1A	0.00376681	0.182439	2.42403
PI3K-p110-b	0.000455865	0.183066	3.34116
CD29	0.0219525	0.191291	1.65852
MLH1	0.00354586	0.19614	2.45028
PAK_pS474_S602_S560	0.0108864	0.198513	1.96312
XBP-1	0.000772959	0.200243	3.11184
CENP-A	0.0109794	0.202347	1.95942
XPF	0.0149549	0.207983	1.82522
SHP-2_pY542	0.00305536	0.214981	2.51494
p38-a	0.000184024	0.216621	3.73513
LCN2	0.014675	0.21694	1.83342
KAP1	0.134285	0.218608	0.871972
AMPKa_pT172	0.0150357	0.227544	1.82288
CD49b	0.00490079	0.234969	2.30973
TTF1	0.00608656	0.237249	2.21563
TRIP13	0.0066029	0.237664	2.18027
TRIM25	0.0618781	0.239059	1.20846
H2AX_pS140	0.0015613	0.24344	2.80651
p27_pT157	0.00472882	0.243452	2.32525
GRB2	0.00358232	0.244813	2.44584
S6	0.0130951	0.255293	1.88289
Stat3_pY705	0.00281835	0.25682	2.55
SFRP1	0.00238485	0.262058	2.62254
RBM15	6.70155e-05	0.262299	4.17382
Chk1_pS345	0.00920787	0.265733	2.03584
PRAS40_pT246	0.000109725	0.265843	3.9597
MelanA	0.0489365	0.271603	1.31037
IRF-3	0.000749158	0.274013	3.12543
FRS2-alpha_pY196	0.000144177	0.281093	3.8411
Smad4	0.159881	0.282178	0.796204
S6_pS240_S244	0.0156009	0.282421	1.80685
PRC1_pT481	0.000140197	0.286991	3.85326
HER2_pY1248	9.15671e-05	0.291691	4.03826
Grp75	0.000503617	0.293698	3.2979
GGPS1	0.00168065	0.303594	2.77452
Gys_pS641	0.00730662	0.317597	2.13628
UQCRC2	0.000458604	0.325494	3.33856
FANCD2	0.000311139	0.332524	3.50705
Histone-H3_pS10	0.000154005	0.332648	3.81247
PDK1_pS241	0.514865	0.332917	0.288307
CDK9	0.000467558	0.339132	3.33016
Akt2	0.198952	0.343666	0.701252
A-Raf	0.0156196	0.360957	1.80633
Aurora-A	0.00219671	0.361782	2.65823
Aurora-B	0.0254887	0.363182	1.59365
B7-H3	0.0148768	0.364575	1.82749
Dvl3	0.000848032	0.365915	3.07159
MERIT40_pS29	0.000753602	0.368979	3.12286
PTEN	9.08875e-05	0.370751	4.0415
Lasu1	0.00109658	0.374989	2.95996
XPA	0.00101546	0.37609	2.99334
GSK-3a-b_pS21_S9	0.000343814	0.376987	3.46368
DDR1	0.00143479	0.379974	2.84321
TIGAR	0.00126549	0.387841	2.89774
Midkine	0.0109307	0.395224	1.96135
Rad23A	0.00551411	0.39558	2.25852
Akt1	0.157807	0.396131	0.801875
Cdc6	0.000222512	0.415833	3.65265
PERK	4.22486e-06	0.417781	5.37419
DRP1	0.00333695	0.425115	2.47665
Smad1	0.000144779	0.430106	3.8393
SCD	4.75971e-05	0.430568	4.32242
ENY2	2.22913e-05	0.45488	4.65187
ZEB1	1.69655e-05	0.462269	4.77043
FOXO3	7.64697e-05	0.474152	4.11651
eIF4G	0.00557445	0.479922	2.2538
ER-a	5.82203e-05	0.488012	4.23493
DNA_POLG	1.9573e-05	0.495339	4.70834
Rb	5.28797e-05	0.497602	4.27671
Mitofusin-1	3.31164e-05	0.502406	4.47996
DJ1	0.000487245	0.505431	3.31225
HES1	0.000100558	0.507364	3.99759
IGFRb	8.06431e-05	0.508645	4.09343
ACC_pS79	9.3008e-05	0.519267	4.03148
MERIT40	4.54787e-05	0.523624	4.34219
PHLPP	6.37623e-05	0.524217	4.19544
Chk1	7.79877e-05	0.524939	4.10797
Rad50	7.03282e-05	0.528225	4.15287
GCN5L2	3.26725e-05	0.533277	4.48582
ADAR1	0.000527167	0.533314	3.27805
AceCS1	0.000273855	0.541216	3.56248
ATM	0.00497038	0.54327	2.30361
RPA32_pS4_S8	0.000149903	0.546835	3.82419
Notch3	0.00759494	0.556814	2.11948
p38-MAPK	0.330613	0.560042	0.48068
NDRG1_pT346	0.00539782	0.567564	2.26778
Sox2	0.000371254	0.568578	3.43033
Glutamate-D1-2	0.000103006	0.574121	3.98714
TAZ	0.000273074	0.575626	3.56372
Gys	0.00170283	0.594857	2.76883
mTOR_pS2448	0.000833158	0.624956	3.07927
Cyclin-B1	0.000594873	0.626027	3.22558
BRCA1	0.000683076	0.636073	3.16553
LDHA	0.0333462	0.642003	1.47695
mTOR	0.00227149	0.663102	2.64369
PKA-a	0.00932793	0.669671	2.03021
BRD4	0.00599411	0.670776	2.22228
Mcl-1	4.96352e-06	0.679685	5.30421
Bax	8.50893e-06	0.692325	5.07013
p70-S6K_pT389	1.63119e-05	0.696899	4.7875
HER2	1.11107e-05	0.70084	4.95426
ASNS	0.000142501	0.707484	3.84618
PARG	9.8271e-06	0.710385	5.00757
EMA	0.000307599	0.720279	3.51202
LRP6_pS1490	1.99979e-05	0.748976	4.69902
ERCC1	0.000204124	0.759214	3.69011
Tau	2.64095e-06	0.759454	5.57824
YAP_pS127	4.61361e-05	0.767858	4.33596
Raptor	0.000252781	0.813594	3.59726
PLK1	0.000325748	0.823159	3.48712
FASN	1.49129e-05	0.82572	4.82644
Wee1	0.000244347	0.82718	3.61199
Cox2	0.00020991	0.827985	3.67797
eEF2K	9.31599e-05	0.836002	4.03077
PMS2	2.58871e-06	0.848503	5.58692
PYGM	0.000147726	0.849516	3.83054
Vinculin	0.000166113	0.897238	3.7796
p21	0.000147216	0.917306	3.83204
ATP5A	0.00327257	0.929377	2.48511
Hexokinase-II	8.23684e-05	0.995939	4.08424
Chk2	8.90023e-05	1.00305	4.0506
Akt_pT308	0.000674227	1.02087	3.17119
MSH2	4.91492e-07	1.10553	6.30848
DYRK1B	5.93811e-06	1.11123	5.22635
IR-b	5.21346e-05	1.1597	4.28287
ACC1	0.000189988	1.17725	3.72127
p70-S6K1	0.0635012	1.18364	1.19722
MYH11	1.23679e-06	1.26486	5.90771
53BP1	2.35811e-05	1.29854	4.62744
Akt2_pS474	0.000542826	1.3131	3.26534
Bim	7.77627e-06	1.35678	5.10923
MSH6	0.000987336	1.38548	3.00553
VASP	2.34665e-05	1.39791	4.62955
Merlin	0.000625579	1.45155	3.20372
CHD1L	0.000131218	1.51854	3.88201
Akt1_pS473	0.000199408	1.61508	3.70026
DUSP6	7.61173e-06	1.64413	5.11852
Gli1	4.93026e-06	1.88582	5.30713
Akt_pS473	9.17779e-05	2.00128	4.03726
ATRX	0.000247452	2.06614	3.60651
Rb_pS807_S811	0.000524036	2.23213	3.28064
Synaptophysin	0.000633623	2.26817	3.19817
CRABP2	6.15492e-07	2.89886	6.21078
Connexin-43	4.54467e-05	3.90567	4.3425
