# Supplementary material for: Targeting Fatty Acid Reprogramming Suppresses CARM1-expressing Ovarian Cancer
Source: Cancer Res Commun. 2023 Jun 20;3(6):1067–77. doi: 10.1158/2767-9764.CRC-23-0030 (PMC10281290; doi:10.1158/2767-9764.CRC-23-0030)
Supplement: Table S2 — Reverse Phase Protein Assay (RPPA) analysis in control and CARM1 knockout PEO4 cells. [file crc-23-0030-s07.xlsx]

## Sheet: Sheet1
Supplementary Table S2
	Control vs. CARM1 knockout PEO4 cells
Protein ID	P value	P LogFC	logP
CD171	5.99178e-08	-4.36531	7.22244
Glucocorticoid-Receptor	6.57987e-07	-4.33596	6.18178
Caveolin-1	1.99293e-08	-4.13737	7.70051
PAI-1	1.03353e-06	-3.56706	5.98568
VHL-EPPK1	1.58215e-05	-3.47851	4.80075
CDKN2A	0.000445718	-3.21746	3.35094
IRS2	1.29359e-06	-3.1664	5.8882
Annexin-I	1.17801e-06	-3.09131	5.92885
VEGFR-2	9.36023e-05	-2.86235	4.02871
MMP14	7.65263e-08	-2.84416	7.11619
Gab2	2.3481e-06	-2.74109	5.62928
MLH1	2.17715e-06	-2.70477	5.66211
Axl	2.43502e-05	-2.69718	4.6135
STING	1.06647e-05	-2.55191	4.97205
Coup-TFII	8.41324e-08	-2.38926	7.07504
HMHA1	7.06648e-07	-2.33509	6.1508
TRAP1	2.61738e-07	-2.28208	6.58213
FN14	3.70718e-06	-2.25743	5.43096
b-Catenin	9.03438e-06	-2.22201	5.0441
PKCa	1.36292e-05	-2.09862	4.86553
PLC-gamma1_pS1248	3.89859e-06	-2.08865	5.40909
PAR	8.19315e-06	-1.86723	5.08655
INPP4b	6.19834e-05	-1.82398	4.20772
Paxillin	8.5649e-07	-1.79492	6.06728
MLKL	1.39431e-06	-1.51459	5.85564
PMS2	2.94496e-05	-1.46437	4.53092
Enolase-2	4.23089e-05	-1.46054	4.37357
Transglutaminase	3.08727e-05	-1.42582	4.51043
FGF-basic	0.000342652	-1.33929	3.46515
FAK_pY397	3.68838e-06	-1.32664	5.43316
PKC-a-b-II_pT638_T641	1.88627e-05	-1.29302	4.7244
c-Jun_pS73	9.80145e-06	-1.2912	5.00871
Stat5a	0.000163504	-1.24968	3.78647
EGFR	2.33947e-05	-1.13445	4.63088
MCT4	2.43062e-05	-1.07641	4.61428
HSP70	8.45443e-07	-1.02022	6.07292
LCN2	0.000198823	-1.0099	3.70153
FAK	3.78598e-05	-0.989664	4.42182
Mnk1	8.73962e-06	-0.976596	5.05851
IGFRb	0.00104579	-0.955321	2.98055
SDHA	0.000587224	-0.944474	3.2312
4E-BP1	6.47087e-05	-0.944426	4.18904
EphA2_pS897	0.00110464	-0.931859	2.95678
CD44	3.73312e-05	-0.927089	4.42793
EphA2	2.75018e-05	-0.856079	4.56064
Atg7	1.23096e-05	-0.814625	4.90976
HER3_pY1289	4.24652e-05	-0.814065	4.37197
MTCO1	0.173938	-0.792072	0.759607
4E-BP1_pT37_T46	0.000338617	-0.788345	3.47029
Mitofusin-2	4.23145e-05	-0.784577	4.37351
ACVRL1	2.94831e-05	-0.735103	4.53043
PYGM	0.000156342	-0.733899	3.80593
PAK1	0.000599257	-0.718514	3.22239
Myosin-IIa_pS1943	0.00136498	-0.712991	2.86487
Fibronectin	0.00104537	-0.704676	2.98073
Cyclophilin-F	0.000219239	-0.702916	3.65908
PLC-gamma1	0.0552101	-0.669804	1.25798
Complex-II-Subunit	0.000229062	-0.654994	3.64005
GATA3	0.00031216	-0.642215	3.50562
Ets-1	1.25606e-05	-0.631888	4.90099
NF-kB-p65_pS536	0.00126262	-0.613048	2.89873
ARID1A	0.00631233	-0.606088	2.19981
p21	0.000214444	-0.595693	3.66869
GCLC	9.92386e-05	-0.584472	4.00332
ULK1_pS757	3.4929e-05	-0.581833	4.45681
YAP	0.000541606	-0.543393	3.26632
Slfn11	0.00154324	-0.538442	2.81157
TFAM	0.000639402	-0.532786	3.19423
Heregulin	0.00610535	-0.531345	2.21429
MYH11	0.0485375	-0.522491	1.31392
HSP27_pS82	0.000181674	-0.503748	3.74071
ATM	0.000253574	-0.502967	3.5959
SGK1	0.00011299	-0.500548	3.94696
Calnexin	3.83807e-06	-0.493766	5.41589
DNMT1	0.00607362	-0.492716	2.21655
Src_pY527	0.00503655	-0.488032	2.29787
PREX1	0.00175288	-0.450086	2.75625
Hexokinase-I	0.000347333	-0.443068	3.45925
COG3	0.00295919	-0.43869	2.52883
MITF	2.4318e-05	-0.431649	4.61407
14-3-3-zeta	0.00141708	-0.429442	2.8486
ASNS	0.00218346	-0.428087	2.66085
Stat3	2.49343e-05	-0.426493	4.6032
Granzyme-B	3.81415e-05	-0.414273	4.4186
RIP	0.00423247	-0.413873	2.37341
PEA-15	0.00189888	-0.411012	2.7215
Erk5	0.000137037	-0.4041	3.86316
BiP-GRP78	0.000541794	-0.401211	3.26617
p44-42-MAPK	0.000566307	-0.399273	3.24695
CRABP2	0.0647356	-0.396927	1.18886
Bim	0.00345489	-0.388816	2.46157
PTPN12	0.000484412	-0.387416	3.31479
MIG6	8.24904e-05	-0.379795	4.0836
CD74	0.00188822	-0.373475	2.72395
FoxO3a_pS318_S321	0.0143913	-0.372883	1.8419
p53	0.0426291	-0.362917	1.37029
S6_pS235_S236	0.0407428	-0.360139	1.38995
SGK3	0.000588413	-0.346495	3.23032
FABP5	0.511487	-0.346417	0.291165
Tyro3	0.00871531	-0.339532	2.05972
IGFBP3	0.00102158	-0.333118	2.99073
PAK4	0.00669674	-0.322819	2.17414
c-IAP2	0.0899651	-0.310509	1.04593
XBP-1	0.0148919	-0.307908	1.82705
PTEN	0.0367054	-0.301924	1.43527
DNA-Ligase-IV	0.0243603	-0.293549	1.61332
CD2	0.0937639	-0.288895	1.02796
Pdcd4	0.00914448	-0.287289	2.03884
Hif-1-alpha	0.00097542	-0.286828	3.01081
UGT1A	0.0282174	-0.281406	1.54948
PAX6	0.0102976	-0.280853	1.98726
Porin	0.00289475	-0.27162	2.53839
TEAD	6.0033e-05	-0.269713	4.22161
14-3-3-epsilon	0.00292279	-0.262617	2.5342
XPF	0.0476031	-0.261288	1.32237
Akt	0.049722	-0.252066	1.30345
CD29	0.109273	-0.251333	0.961486
SF2	0.00717072	-0.247429	2.14444
CD68	0.000816101	-0.246543	3.08826
SLC1A5	0.109245	-0.246158	0.961597
MACC1	0.124948	-0.241455	0.90327
Bid	0.00205458	-0.239966	2.68728
CD31	0.00540196	-0.238555	2.26745
CD26	0.0348362	-0.224192	1.45797
P-Cadherin	0.00340751	-0.22269	2.46756
Cox-IV	0.212868	-0.22164	0.671889
Claudin-7	0.017207	-0.219118	1.76429
b-Actin	0.0602677	-0.218703	1.21992
RSK1	0.239488	-0.217301	0.620715
PHLPP	0.0483786	-0.211582	1.31535
PEA-15_pS116	0.0565181	-0.206718	1.24781
Src	0.0115881	-0.205701	1.93599
IDO	0.000836036	-0.202801	3.07778
Smac	0.00850111	-0.201568	2.07052
c-Kit	0.108541	-0.200919	0.964404
PI3K-p110-b	0.0556124	-0.192937	1.25483
HLA-DQA1	0.0187996	-0.191845	1.72585
JNK_pT183_Y185	0.0178715	-0.186525	1.74784
CD45	0.131145	-0.186137	0.882249
AMPKa	0.0063705	-0.185007	2.19583
PYGB	0.0295066	-0.182363	1.53008
MMP2	0.0990869	-0.180592	1.00398
MelanA	0.0504977	-0.180232	1.29673
GGPS1	0.204838	-0.179079	0.688589
PAX8	0.0254761	-0.178106	1.59387
LAD1	0.103438	-0.177448	0.985319
GATA6	0.0922634	-0.175451	1.03497
Cyclin-E1	0.00157959	-0.173246	2.80145
PKC-b-II_pS660	0.00339836	-0.171965	2.46873
Melanoma-gp100	0.0687772	-0.171505	1.16256
Atg3	0.003846	-0.170988	2.41499
BRD4	0.0897914	-0.168622	1.04677
Cyclin-D3	0.0892652	-0.165223	1.04932
Patched	0.0473447	-0.165129	1.32473
MDM2_pS166	0.0240454	-0.162312	1.61897
PI3K-p110-a	0.00373413	-0.162128	2.42781
B-Raf_pS445	0.0106333	-0.158836	1.97333
Cdc42	0.119717	-0.157408	0.921846
CD134	0.0286328	-0.155977	1.54314
Myosin-IIa	0.75598	-0.154656	0.121489
Rad51	0.187516	-0.153819	0.726961
HES1	0.00981135	-0.153126	2.00827
Glutamate-D1-2	0.284719	-0.151532	0.545584
B7-H4	0.0450223	-0.151469	1.34657
Tuberin	0.116849	-0.149575	0.932376
IRF-1	0.00885922	-0.144606	2.0526
Bak	0.00241982	-0.138589	2.61622
TSC1	0.164662	-0.13796	0.783407
Chk1_pS296	0.00660133	-0.137857	2.18037
Rictor	0.106801	-0.134578	0.971424
Rictor_pT1135	0.13501	-0.13353	0.869634
RPA32	0.024004	-0.132296	1.61972
PHGDH	0.0166442	-0.129338	1.77874
CD5	0.00604831	-0.12731	2.21837
Bcl-xL	0.0285657	-0.127034	1.54415
MTSS1	0.00654811	-0.125583	2.18388
PI3K-p85	0.0227123	-0.123635	1.64374
Rheb	0.0934877	-0.122737	1.02925
PD-L1	0.0479776	-0.122414	1.31896
PR	0.253975	-0.119512	0.59521
Bcl2	0.0010476	-0.113333	2.9798
WIPI2	0.291324	-0.10329	0.535624
ZAP-70	0.113494	-0.101819	0.945026
GSK-3B	0.505389	-0.100594	0.296374
ERCC5	0.105671	-0.100352	0.976042
N-Ras	0.548299	-0.0992452	0.260983
Snail	0.00786231	-0.0963489	2.10445
Chk2_pT68	0.386646	-0.0955903	0.412687
Lasu1	0.0442213	-0.0935503	1.35437
Ambra1_pS52	0.00450498	-0.0917135	2.34631
JAB1	0.498227	-0.08924	0.302573
ATP5H	0.383789	-0.0828064	0.415908
PDH	0.283721	-0.0775213	0.547108
14-3-3-beta	0.174478	-0.0729154	0.75826
p27_pT198	0.139692	-0.072657	0.854828
BCL2A1	0.258144	-0.0718854	0.588139
Shc_pY317	0.172129	-0.0706877	0.764147
DM-Histone-H3	0.251742	-0.0691043	0.599044
CD20	0.648576	-0.0666679	0.188039
ACLY_pS455	0.148493	-0.0659382	0.828294
p27-Kip1	0.268561	-0.0622515	0.570958
CRABP1	0.141579	-0.0620576	0.849001
NRF2	0.180256	-0.0599289	0.744111
IGF1R_pY1135_Y1136	0.554198	-0.0578611	0.256335
Midkine	0.566875	-0.0563504	0.246513
ATM_pS1981	0.157242	-0.0556713	0.803432
IRS1	0.101852	-0.0556633	0.992029
Syk	0.203766	-0.0534707	0.690868
CA9	0.419355	-0.0520814	0.377418
Glutaminase	0.371329	-0.0502411	0.430241
SHP2	0.774579	-0.0475833	0.110935
SOX7	0.450961	-0.0475537	0.345861
CDT1	0.179003	-0.0458634	0.74714
NDUFB4	0.535978	-0.0456358	0.270853
DDR1_pY513	0.3506	-0.0432792	0.455188
PD-1	0.493161	-0.0413322	0.307011
Cyclin-D1	0.454905	-0.0404395	0.34208
CD49b	0.262132	-0.037411	0.58148
UBAC1	0.542152	-0.0370761	0.265879
H2AX_pS139	0.780782	-0.0348844	0.10747
Cdc6	0.706623	-0.0344738	0.150812
RIP3	0.174387	-0.0324819	0.758487
PDK1	0.715344	-0.028515	0.145485
B-Raf	0.39047	-0.0271283	0.408413
Stathmin-1	0.323085	-0.0264385	0.490683
DM-K9-Histone-H3	0.885396	-0.0256869	0.0528626
TUFM	0.331665	-0.0255612	0.4793
UQCRC2	0.914913	-0.0213682	0.0386203
PRAS40	0.450255	-0.0194523	0.346541
DDR1	0.729697	-0.0193236	0.136857
JNK2	0.945629	-0.018323	0.0242792
GCLM	0.813031	-0.0163773	0.0898927
PLC-gamma2_pY759	0.856238	-0.0140689	0.0674057
D-a-Tubulin	0.505985	-0.0140141	0.295862
CD4	0.752239	-0.0108226	0.123644
PAICS	0.90739	-0.0105881	0.0422059
N-Cadherin	0.865256	-0.00677262	0.0628555
Puma	0.943822	-0.00510627	0.0251098
Src_pY416	0.94532	-0.00295432	0.024421
DAPK2	0.975582	-0.00151424	0.0107363
IL-6	0.975468	-0.00146662	0.0107869
PDHA1	0.984647	-0.0009804	0.0067196
Jak2	0.990583	0.0016097	0.00410928
E2F1	0.955885	0.00700312	0.0195943
MR1	0.947321	0.00742186	0.023503
E-Cadherin	0.952832	0.00843363	0.0209837
Pyk2_pY402	0.713743	0.0154337	0.146458
Caspase-8-cleaved	0.455396	0.0168191	0.341611
Beclin	0.765558	0.0177471	0.116022
CSK	0.716098	0.0190369	0.145028
MEK2	0.712039	0.0210796	0.147496
Smad3	0.499831	0.0227502	0.301177
EVI1	0.813614	0.0231344	0.0895814
Bad_pS112	0.671208	0.0242946	0.173143
AMPK-a2_pS345	0.599932	0.024858	0.221898
A-Raf_pS299	0.40223	0.0259981	0.395525
c-Abl_pY412	0.565996	0.026782	0.247187
KEAP1	0.907891	0.0279274	0.0419663
cdc2_pY15	0.415239	0.0286489	0.381702
Oct-4	0.665791	0.0308625	0.176662
MSI2	0.0871823	0.0316944	1.05957
Caspase-3-cleaved	0.506568	0.0323267	0.295362
Sox2	0.400182	0.0334154	0.397742
Histone-H3	0.534829	0.0338718	0.271785
SOD1	0.578617	0.0371626	0.237608
VEGFR-2_pY1175	0.734689	0.0384417	0.133897
MIF	0.619455	0.0394926	0.20799
EGFR_pY1173	0.0578452	0.0407962	1.23773
DDB-1	0.316439	0.0423247	0.49971
DAPK1_pS308	0.222528	0.0443707	0.652616
Caspase-7-cleaved-	0.609627	0.0448218	0.214936
CD38	0.35483	0.0509656	0.44998
YB1_pS102	0.120017	0.0516909	0.920756
GRB7	0.696006	0.0523719	0.157387
YES1	0.557563	0.0546325	0.253706
WIPI1	0.361575	0.0552095	0.441802
Stat3_pY705	0.405217	0.0556388	0.392313
HER3	0.113294	0.0565516	0.945794
4E-BP1_pS65	0.183844	0.0579198	0.73555
S6_pS240_S244	0.684296	0.0583138	0.164756
c-Met_pY1234_Y1235	0.213334	0.0604101	0.670939
b-Catenin_pT41_S45	0.314831	0.0635987	0.501922
Elk1_pS383	0.289786	0.063652	0.537922
DNA_POLG	0.0228556	0.0644746	1.64101
NAPSIN-A	0.320761	0.0645446	0.493818
Notch1-cleaved	0.00622303	0.0668629	2.206
Annexin-VII	0.0465776	0.0676107	1.33182
VAV1	0.402823	0.0676138	0.394886
ER-a_pS118	0.0613873	0.0686785	1.21192
SFRP1	0.229392	0.0698542	0.639422
Tuberin_pT1462	0.754705	0.0720862	0.122223
KAP1	0.512984	0.0740862	0.289896
XIAP	0.0686524	0.0746998	1.16334
HSP27	0.218155	0.0759392	0.661236
ATR_pS428	0.0157435	0.0777395	1.8029
c-Abl	0.126431	0.0785854	0.898148
MEK1_pS217_S221	0.00528496	0.0798108	2.27696
DUSP4	0.0530196	0.080175	1.27556
EphA2_pY588	0.151946	0.0816153	0.818311
Bax	0.226971	0.082572	0.644029
XRCC1	0.0043549	0.0834561	2.36102
eEF2	0.242771	0.0836317	0.614802
MEK1	0.0893149	0.0844447	1.04908
mTOR	0.478443	0.0852264	0.32017
Creb	0.0393807	0.0862025	1.40472
PKC-delta_pS664	0.0806236	0.0890345	1.09354
Mcl-1	0.0574584	0.0899952	1.24065
Sox17	0.437393	0.0905576	0.359128
Lck	0.0131799	0.0911077	1.88009
TFRC	0.350714	0.0924276	0.455047
Rab11	0.0241519	0.0935774	1.61705
FRS2-alpha_pY196	0.415735	0.0936783	0.381183
HLA-DR-DP-DQ-DX	0.019362	0.093841	1.71305
CtIP	0.387612	0.0942737	0.411603
ATR	0.0578807	0.0961767	1.23747
U-Histone-H2B	0.00822068	0.0979382	2.08509
Grp75	0.017136	0.105588	1.76609
CIITA	0.0545079	0.106661	1.26354
IRF-3	0.0898346	0.124086	1.04656
Wee1_pS642	0.409488	0.128247	0.387759
Stat1_pY701	0.0134031	0.133925	1.87279
HNRNPK	0.0341636	0.136209	1.46644
Jagged1	0.0343167	0.137703	1.46449
CDK1_pT14	0.329426	0.137806	0.482242
MRAP	0.00397408	0.138061	2.40076
HSP60	0.032989	0.142054	1.48163
Chk1_pS345	0.0958782	0.144557	1.01828
mTOR_pS2448	0.188582	0.145685	0.7245
RRM2	0.00708236	0.146421	2.14982
PDHK1	0.00248776	0.147905	2.60419
Enolase-1	0.518636	0.148341	0.285137
Rab25	0.0148705	0.154497	1.82767
H2AX_pS140	0.00818267	0.155139	2.0871
VHL	0.00449978	0.155298	2.34681
UVRAG	0.0016046	0.156881	2.79463
TIGAR	0.029896	0.158143	1.52439
p38-MAPK-_pT180_Y182	0.0292917	0.158632	1.53326
TRIM25	0.168899	0.158932	0.772372
Rad23A	0.593444	0.159351	0.22662
Rad17_pS645	0.0134334	0.163992	1.87181
SHP-2_pY542	0.0627297	0.166402	1.20253
Caspase-8	0.0133531	0.180992	1.87442
Atg4B	0.00149918	0.181733	2.82415
eIF4E_pS209	0.0264993	0.185313	1.57677
S6	0.284692	0.190101	0.545624
MERIT40	0.00617431	0.193401	2.20941
TTF1	0.0052215	0.194236	2.2822
Lyn	0.0569516	0.194896	1.24449
PDK1_pS241	0.00391806	0.197572	2.40693
PGM1	0.00724295	0.205423	2.14008
eIF4E	0.00248732	0.207428	2.60427
PKM2	0.145868	0.214533	0.836041
Collagen-VI	0.338728	0.229245	0.470149
DJ1	0.179211	0.230421	0.746636
Cox2	0.00625568	0.240173	2.20373
Atg5	0.0872841	0.242734	1.05906
G6PD	0.0224079	0.251536	1.6496
RSK	0.00129003	0.252493	2.8894
ERCC1	0.0015464	0.255392	2.81068
Notch1	0.0273365	0.259603	1.56326
p70-S6K_pT389	0.020717	0.263439	1.68367
ENY2	0.176392	0.264507	0.753521
p38-a	0.0193993	0.266743	1.71221
Twist	0.0474514	0.274142	1.32375
PAK_pT423_T402	0.000737275	0.275034	3.13237
GSK-3a-b	0.136309	0.276212	0.865477
UBQLN4	0.0904557	0.278857	1.04356
AR	0.0069042	0.296918	2.16089
SCD	0.000156535	0.300403	3.80539
PCNA	0.41903	0.315934	0.377755
ADAR1	0.0019545	0.320556	2.70896
MAPK_pT202_Y204	0.0554268	0.32233	1.25628
ERRalpha	0.017814	0.324491	1.74924
p27_pT157	0.120558	0.334588	0.918804
Rad50	0.0031633	0.334675	2.49986
Aurora-ABC_pT288_pT232_pT198	0.000631152	0.337959	3.19987
BRCA1	0.00126563	0.340424	2.89769
SOD2	0.0113714	0.341316	1.94418
LC3A-B	0.0212628	0.342605	1.67238
A-Raf	0.00273178	0.344466	2.56355
PERK	0.230408	0.346835	0.637503
RBM15	0.00411461	0.354396	2.38567
YAP_pS127	0.0348566	0.361008	1.45771
Myt1	0.00196357	0.363014	2.70695
PAK_pS474_S602_S560	0.0012286	0.363173	2.91059
PRC1_pT481	0.000691588	0.368161	3.16015
DRP1	0.0072412	0.375993	2.14019
c-Myc	0.00166947	0.376302	2.77742
p70-S6K1	0.0210611	0.377091	1.67652
DYRK1B	0.089955	0.377126	1.04597
FANCD2	0.00016741	0.383515	3.77622
HER2_pY1248	0.0024179	0.38845	2.61656
Rb	0.00513223	0.396745	2.28969
TAZ	0.0103335	0.40371	1.98575
Wee1	0.000162201	0.412915	3.78995
Smad4	0.0654208	0.415336	1.18428
RRM1	0.00255392	0.416999	2.59279
53BP1	0.000248739	0.43867	3.60426
C-Raf	0.00637	0.441328	2.19586
PARP	9.06234e-06	0.444948	5.04276
C-Raf_pS338	0.000457941	0.447586	3.33919
IGFBP2	0.0030648	0.459967	2.5136
GRB2	1.30325e-05	0.466421	4.88497
CREB_pS133	0.0177893	0.468763	1.74984
NDRG1_pT346	0.0261105	0.473526	1.58318
ER-a	4.04577e-05	0.474882	4.393
Akt1	0.000328823	0.480773	3.48304
Mitofusin-1	0.000465814	0.491335	3.33179
p38-MAPK	0.0385861	0.499212	1.41357
BAP1	0.00376127	0.5149	2.42467
Notch3	0.00116564	0.518085	2.93344
MERIT40_pS29	0.000278643	0.518968	3.55495
AMPKa_pT172	0.00312811	0.541641	2.50472
BMK1-Erk5_pT218_Y220	0.000165921	0.546231	3.7801
AceCS1	0.00516789	0.548225	2.28669
PKA-a	0.110631	0.561937	0.956123
CDK9	0.000212838	0.609625	3.67195
Chk1	0.000516114	0.610915	3.28725
PARG	3.54085e-05	0.614129	4.45089
Raptor	0.0009956	0.622478	3.00191
Aurora-A	1.35067e-06	0.624559	5.86945
FOXO3	0.00537469	0.626568	2.26965
eIF4G	8.2371e-05	0.630313	4.08423
DUSP6	0.000320818	0.631619	3.49374
ACSL1	0.00252081	0.633969	2.59846
FOXM1	0.000247997	0.638149	3.60555
Gli3	0.000818257	0.638702	3.08711
ZEB1	0.000522222	0.649725	3.28214
EMA	0.0543821	0.655469	1.26454
GSK-3a-b_pS21_S9	3.53779e-05	0.670747	4.45127
Tau	0.00119276	0.671521	2.92345
LRP6_pS1490	0.00162788	0.67268	2.78838
ATP5A	0.0582756	0.701455	1.23451
PRAS40_pT246	0.00298982	0.709322	2.52435
Histone-H3_pS10	0.00136944	0.734246	2.86346
CENP-A	0.000107023	0.749313	3.97052
Vinculin	3.01987e-05	0.761696	4.52001
RPA32_pS4_S8	0.000502876	0.764085	3.29854
Akt2	3.35844e-05	0.779535	4.47386
Smad1	2.08492e-06	0.81105	5.68091
Aurora-B	0.148702	0.812457	0.827683
Dvl3	2.67507e-05	0.819067	4.57267
MSH2	0.0289739	0.834131	1.53799
Gys	2.61664e-05	0.841414	4.58226
TRIP13	2.70728e-06	0.865308	5.56747
GCN5L2	0.000537359	0.888079	3.26974
IR-b	0.00458086	0.891803	2.33905
Gys_pS641	8.46164e-05	0.905896	4.07255
cdc25C	0.000122666	0.908421	3.91128
Hexokinase-II	0.0125545	0.936156	1.9012
p90RSK_pT573	0.00149887	0.936518	2.82424
HER2	0.012169	0.967438	1.91474
LDHA	0.000445959	0.975513	3.35071
FASN	7.01293e-05	1.00275	4.1541
ACC_pS79	0.000292009	1.02036	3.5346
MSH6	0.000788089	1.02794	3.10342
XPA	3.33912e-05	1.07144	4.47637
B7-H3	0.000292121	1.10262	3.53444
Chk2	0.00476091	1.21087	2.32231
eEF2K	4.74955e-05	1.21098	4.32335
CHD1L	0.000105337	1.23266	3.97742
VASP	0.00014882	1.26337	3.82734
Gli1	0.000108105	1.33023	3.96616
ACC1	0.00324932	1.42648	2.48821
Cyclin-B1	0.000247886	1.54417	3.60575
Akt2_pS474	7.41613e-08	1.60061	7.12982
Merlin	1.09745e-05	1.63094	4.95962
PLK1	0.000297285	1.75959	3.52683
ATRX	2.0767e-05	2.02582	4.68263
Akt_pT308	2.69166e-05	2.05986	4.56998
Akt1_pS473	9.62992e-06	2.16972	5.01638
Rb_pS807_S811	4.23011e-06	2.51369	5.37365
Akt_pS473	3.73848e-06	2.6446	5.4273
Synaptophysin	0.00272814	2.90293	2.56413
Connexin-43	0.0011252	4.65624	2.94877
